# Supplementary material for: Towards an understanding of retouch flakes: A use-wear blind test on knapped stone microdebitage
Source: PLoS One. 2020 Dec 7;15(12):e0243101. doi: 10.1371/journal.pone.0243101 (PMC7721188; doi:10.1371/journal.pone.0243101)
Supplement: S1 Table — (XLSX) [file pone.0243101.s001.xlsx]

## Sheet: Sheet1
Blind Tester	Flake Number	Used/Unused	Correctness of response	Directionality	Correctness of response	Contact material-General	Correctness of response	Contact material - Specific	Correctness of response	Location of traces	Level of certainty	Supporting Notes
1	1	Used	Correct	Transverse	Correct	Soft	Correct	Soft animal material	Correct	Dorsal surface	Uncertain	It is difficult to handle such small flakes. I observed a little developed greasy lustre observed on the the dorsal surface and on the retouch ridges. A little developed edge-rounding has also been detected. Directionality not clear. Soft animal material with an abrasive component.
1	2	Used	Correct	Transverse	Correct	Soft/Medium	Correct	Abrasive animal material (Hide)	Correct	Butt and dorsal surface	Very certain	Clear traces of the scraping of an abrasive animal material.
1	3	Used	Correct	Longitudinal	Correct	Medium/Hard	Incorrect	Ligneous vegetal material (soft wood or reeds)	Nearly Correct	Butt and dorsal surface	Quite certain	Vegetal polish are clearly distinguishable, on both the ventral and dorsal surfaces. They form a very thin bevel, with a more or less continuous smooth polish. On the dorsal surface polish is distributed on the retouch ridges, suggesting that worked material was hard enough to produce overlapping fractures. Fractures are also visible on the ventral face. Here polish is distributed on the very edg…
1	4	Used	Correct	Transverse	Correct	Hard	Correct	Indeterminate	Nearly Correct	Butt and dorsal surface	Uncertain	A bevel produced by the contact with a hard material (bone? antler? mineral material?) has been detected right on the edge, on the angle between the butt and the dorsal face. I have seen similar traces from the work of unsoaked, dry bone/antler. Bevel of this type can be also produced by edge-grinding, but on my experience traces' directionality in those cases is more chaotic, and not so continuo…
1	5	Used	Correct	Longitudinal	Correct	Hard	Correct	Bone/antler	Correct	Butt and dorsal surface	Very certain	Tools probably used for a longitudinal action (sawing/cutting) on a hard material, I suggest bone/antler. Compact spots of polish are isolated on the surface, not forming a continuous surface. They have a smooth appearance, with clear signs of a longitudinal directionality. Some other wear, diagonal/transversal strias on the butt, have been interpreted as result of the detachment of the flake /te…
1	6	Used	Correct	Transverse	Correct	Medium	Correct	Ligneous vegetal material	Correct	Butt and dorsal surface	Very certain	On the butt there are some strias that can be associated with the detachment of the flake (technological wears). Apart from this wear, I noticed the presence of spots of a vegetal matter, probably a ligneous plant. The presence of micro edge fractures suggest that the worked plant was quite resistant. Only a small spot of a smooth polish has been detected on the dorsal face, with a clear transver…
1	7	Used	Correct	Transverse	Correct	Medium	Nearly Correct	Abrasive animal material (Hide)	Correct	Dorsal surface	Very certain	Flake is so small that it is very difficult to handle it. Hide scarping use-wear. A smooth component is associated to strias. A very pronounced rounding. Could be scraping hide with additives, but the residual area is so small that it is very difficult to be precise about the state of the worked hide.
1	8	Used	Correct	Transverse	Correct	Medium/Hard	Correct	Vegetal material	Correct	Butt and dorsal surface	Uncertain	On the butt, spots of polish from a vegetal matter. Same traces on the dorsal face, on the residual part of the used edge. Traces are not too developed, spots at 200x and 400x. It is difficult to say the exact type of material worked, it seem something vegetal, maybe a ligneous plant.
1	9	Used	Correct	Longitudinal	Correct	Hard	Correct	Bone/antler	Correct	Butt and dorsal surface	Quite certain	Very clear traces on the dorsal face and more marginal on the ventral. A very hard material. 'Broken' polish with comet tails, I would say bone/antler sawing/cutting.
1	10	Used	Correct	Transverse	Correct	Hard	Correct	Bone/antler	Correct	Dorsal surface	Quite certain	Hard material, overlapping fractures on the used edge. Thin bevel on the ventral face (butt) with strias. Compact spot of bright polish.
1	11	Used	Correct	Transverse	Correct	Hard	Correct	Indeterminate	Nearly Correct	Butt and dorsal surface	Quite certain	Poorly developed. Either an hard wood or bone/antler.
1	12	Used	Correct	Transverse	Correct	Soft	Correct	Soft animal material	Correct	Butt	Quite certain	Poorly developed. Probably some type of animal tissue, fresh hide?
1	13	Unused	Incorrect	None	Incorrect	None	Incorrect	None	Incorrect	No traces	Quite certain	No clear traces.
1	14	Used	Correct	Transverse	Correct	Medium	Correct	Ligneous vegetal material (soft wood or reeds)	Correct	Butt and dorsal surface	Very certain	Flake produced by hard percussion? Well-developed spots of vegetal matter on the very edge of the tool. Traces on both faces. Used at a high angle?
1	15	Used	Correct	Longitudinal	Correct	Hard	Correct	Bone/antler	Correct	Dorsal surface	Quite certain	Similar to traces of FLAKE 9. Cutting of a hard material, probably of animal origin, bone or antler.
1	16	Used	Correct	Indeterminate	Indeterminate	Medium	Nearly Correct	Indeterminate	Nearly Correct	Butt and dorsal surface	Uncertain	There is some smooth spot on the butt, probably the tool has been used. But traces are very marginal. It seems some vegetal substance.
1	17	Used	Correct	Longitudinal	Correct	Hard	Correct	Bone/antler	Correct	Butt and dorsal surface	Quite certain	Very clear traces on the dorsal face. A very hard material, I would say bone/antler sawing. Same traces as FLAKE 9, 15.
1	18	Used	Correct	Transverse	Correct	Medium	Nearly Correct	Abrasive animal material (Hide)	Correct	Butt and dorsal surface	Quite certain	Serious cleaning and handling problems. It seems a transversal action on some abrasive animal material. Pronounced edge-rounding. A hard component, with strias that recall the contact with mineral particles has been detected as well. Hide with additives?
1	19	Unused	Correct	None	Correct	None	Correct	None	Correct	No traces	Quite certain	On the butt there are strias produced by the hammer, during the detachment of the flake.
1	20	Used	Correct	Transverse	Correct	Medium	Correct	Ligneous vegetal material (wood?)	Correct	Butt and dorsal surface	Quite certain	Hard material. On the ventral side there is polish from a thin bevel on the very edge, little penetrating into the surface. Association with edge-fractures. Overlapping fracture on the dorsal edge, and spots of polish all over the dorsal ridges. Still a lot of residues.
1	21	Used	Correct	Transverse	Correct	Hard	Nearly Correct	Bone/antler	Nearly Correct	Dorsal surface	Very certain	Hard material. On the very edge, a bevel typical of bone/antler scraping, highly probable soaked, with narrow band of smooth polish, occasionally 'broken'. On the dorsal face, presumably the non-contact face, a flatter polish. Spots of flat polish with pits and comet-tails flat are visible as well. Soaked bone?
1	22	Used	Correct	Transverse	Correct	Hard	Correct	Indeterminate	Nearly Correct	Dorsal surface	Uncertain	Somewhat similar to FLAKE 4. It seems to be scraping of some type of hard, mineral substance, or maybe dry bone.
1	23	Used	Correct	Transverse	Incorrect	Medium	Nearly Correct	Ligneous vegetal material (soft wood or reeds)	Nearly Correct	Butt	Quite certain	Similar to FLAKE 3, but less developed. On the butt, strias produced by the hammer are visible as well.
1	24	Unused	Correct	None	Correct	None	Correct	None	Correct	No traces	Very certain	On the distal part of the flake a continuous micro 'retouch' (a spontaneous retouch?). On the butt, some strias probably produced by the hammerstone at the detachment of the flake.
1	25	Unused	Correct	None	Correct	None	Correct	None	Correct	No traces	Quite certain	On the butt some tiny and discontinuous polish spots, probably produced by the hammerstone. No clear use-wear in any case.
1	26	Used	Correct	Transverse	Correct	Hard	Nearly Correct	Bone/antler	Nearly Correct	Butt and dorsal surface	Quite certain	Smooth-domed spots on the butt, associated with a bevel on the very edge and on the dorsal ridges of the flake. The bevel is smooth and rather flat. I would say a soaked bone/antler.
1	27	Used	Correct	Indeterminate	Indeterminate	Soft	Incorrect	Indeterminate	Indeterminate	Butt and dorsal surface	Uncertain	Poorly developed traces. Very thin bevel on the butt (which might recall a vegetal substances). On the dorsal face even less developed traces, with just a diffuse lustre (which recalls animal substances).
1	28	Used	Correct	Transverse	Correct	Soft	Incorrect	Indeterminate	Indeterminate	Butt and dorsal surface	Uncertain	Poorly developed traces on the butt. Smooth spots mixed to a rougher polish. Same traces on the dorsal face as well. Soft woods and fresh animal substances can produce quite similar traces and it is difficult to say, especially considering their little development.
1	29	Used	Correct	Transverse	Correct	Hard	Nearly Correct	Bone/antler	Nearly Correct	Butt and dorsal surface	Quite certain	It recalls a lot FLAKE 26. A smooth bevel on the edge (discontinuous) and smooth spots in the inner surface, forming a sort of 'striation'. On the dorsal face, smooth and flat spots of polish, they recall FLAKE26's polish. If checked more carefully it might be possible to assess if they came from the same tool.
1	30	Used	Correct	Transverse	Correct	Medium	Nearly Correct	Abrasive animal material (Dry hide)	Correct	Butt and dorsal surface	Very certain	Rough polish, well developed. Strong edge-rounding. Scraping dry hide? Maybe some mineral additives are present as well.
1	31	Unused	Correct	None	Correct	None	Correct	None	Correct	No traces	Quite certain	Spots of polish probably produced by the hammerstone on the butt.
1	32	Used	Correct	Indeterminate	Indeterminate	Soft	Incorrect	Soft animal material (meat, fresh hide)	Incorrect	Butt and dorsal surface	Quite certain	On the butt: a marginal band of rough polish. Strias from the hammerstone are visible as well. Traces are not much developed. On dorsal face edge-rounding associated with rough polish is visible. Brownish residues are still visible.
1	33	Unused	Correct	None	Correct	None	Correct	None	Correct	No traces	Uncertain	Strias from the hammerstone on the butt. On the dorsal face there is a unspecific lustre with some smooth spots, but is not clear.
1	34	Used	Correct	Longitudinal	Incorrect	Soft	Incorrect	Soft animal material	Incorrect	Butt and dorsal surface	Uncertain	Little developed traces (at 400x only a marginal band of polish is visible on the butt). Directionality is not clear, very hard to assess on such a small flake. Edge rounding and the diffuse greasy rough polish seems to indicate the work of some soft animal substance.
1	35	Unused	Correct	None	Correct	None	Correct	None	Correct	No traces	Uncertain	Strias from the hammerstone (bright spots with tiny strias) on the dorsal edge of butt. This raw-material results more difficult to be analysed.
1	36	Unused	Incorrect	None	Incorrect	None	Incorrect	None	Incorrect	No traces	Quite certain	Strias from the hammerstone (bright spots with tiny strias) on the dorsal edge of butt.
1	37	Used	Correct	Transverse	Correct	Hard	Incorrect	Indeterminate	Indeterminate	Dorsal surface	Uncertain	Traces are clear, but not much developed. Something hard and dry has been worked, bone or some other material.
1	38	Used	Correct	Indeterminate	Indeterminate	Indeterminate	Indeterminate	Indeterminate	Indeterminate	Indeterminate	Uncertain	Strias from the hammerstone (bright spots with tiny strias) on the dorsal edge of butt. However, also other traces are visible. A thin band of smooth polish on the very edge. Not much developed, but clear. The analyzable surface is so small that I found difficult to assess the worked material, and, even more the action.
1	39	Unused	Correct	None	Correct	None	Correct	None	Correct	No traces	Quite certain	No clear traces. Strias from hammerstone.
1	40	Unused	Correct	None	Correct	None	Correct	None	Correct	No traces	Quite certain	No clear traces. Strias from hammerstone.
2	1	Unused	Incorrect	None	Incorrect	None	Incorrect	None	Incorrect	No traces	Quite certain	There is some retouch with rounding but no polish visible.
2	2	Used	Correct	Indeterminate	Indeterminate	Hard/medium	Incorrect	Plant medium-hard undetermined	Incorrect	Butt	Quite certain	Traces just on the butt, the dorsal surface has been retouched once. The butt has also mineral traces, from retouching?
2	3	Used	Correct	Transverse	Incorrect	Hard/medium	Incorrect	Plant medium-hard undetermined	Nearly Correct	Butt and dorsal surface	Quite certain	Traces on the edge of the butt and on the dorsal surface, mainly on the ridges of the removals. Polish is well-developed and delimitated, with volume. It is hard to say the type of material, but the developed points of polish point to plant. The directionality is not observed but inferred from the distribution of the traces and the absence of longitudinal directionality on the developed spots.
2	4	Used	Correct	Transverse	Correct	Hard/medium	Correct	Abrasive unsure	Nearly Correct	Butt	Quite certain	Band of well-developed polish plus abrasion, but not developed enough to classify the worked material
2	5	Used	Correct	Transverse	Incorrect	Medium	Incorrect	Hide/ indeterminate	Nearly Correct	Dorsal surface	Very certain	Hide developed on the proximal dorsal surface and the edge of the butt. There are 2 levels of retouch, and 2 types of polish. The clearer is hide, fresh, transverse. In combination, there are some isolated points of a harder material, well-delimitated, with some volume. I think they could relate to bone working, but it is difficult to say because the points are small and not well-developed. They …
2	6	Unused	Incorrect	None	Incorrect	None	Incorrect	None	Incorrect	No traces	Quite certain	No traces visible
2	7 -Flake missing	-	-	-	-	-	-	-	-	-	-
2	8	Used	Correct	Transverse	Correct	Hard/medium	Correct	Indeterminate	Indeterminate	Dorsal surface	Uncertain	Developed on the different edges of the retouch on the left side of the proximal edge. It has developed polish only on the rims of the edges but is also slightly rounded, so it has to be something medium/hard. It is just preserved on one side of the surface, as the other has been removed completely.
2	9	Used	Correct	Longitudinal	Correct	Medium	Incorrect	Hide	Incorrect	Butt and dorsal surface	Very certain	Really well-developed traces on the dorsal surface, on the ridges of the the retouch. Slightly developed on the butt (on the edge).
2	10	Used	Correct	Transverse	Correct	Hard	Nearly Correct	Bone	Incorrect	Butt	Quite certain	Developed on one ridge, with striations showing direction, well delimited. Not really-well developed.
2	11	Unused	Incorrect	None	Incorrect	None	Incorrect	None	Incorrect	No traces	Quite certain
2	12	Unused	Incorrect	None	Incorrect	None	Incorrect	None	Incorrect	No traces	Quite certain	Butt shows some isolated points of polish, but they do not show clear directionality. Not clear enough.
2	13	Used	Correct	Longitudinal	Correct	Hard	Correct	Bone	Correct	Dorsal surface	Quite certain	Bands of polish on the ridges, not well-developed. Clear directionality.
2	14	Used	Correct	Transverse	Correct	Hard	Nearly Correct	Bone	Nearly Correct	Butt and dorsal surface	Very certain	Developed on the ridges of the retouch and on the ridge of the butt. Well-delimited. Small points/bands of polish on the dorsal surface, and bands on the butt. On the butt there is a well-developed band of polish, with clear directionality.
2	15	Used	Correct	Longitudinal	Correct	Hard	Correct	Bone	Correct	Dorsal surface	Quite certain	Developed only on one ridge on the dorsal surface, clear directionality
2	16	Unused	Incorrect	None	Incorrect	None	Incorrect	None	Incorrect	No traces	Uncertain	Edge is really thin. There are no traces on the dorsal surface and on most of the butt edge. However, there is a small spot of possible polish but traces are not developed enough and there is no directionality, and in fact the rest of the edge butt does not show traces of use.
2	17	Used	Correct	Longitudinal	Correct	Hard	Correct	Indeterminate	Indeterminate	No traces	Uncertain	On the ridges of the retouch, two bands of polish with longitudinal directionality. Not preserved enough to say the contact material (pic)
2	18	Unused	Incorrect	None	Incorrect	None	Incorrect	None	Incorrect	No traces	Uncertain	Really small and difficult to handle. I cannot see traces neither on the dorsal surface or the butt
2	19	Unused	Correct	None	Correct	None	Correct	None	Correct	No traces	Quite certain	No traces visible
2	20	Used	Correct	Transverse	Correct	Hard/medium	Correct	Plant wood	Correct	Butt and dorsal surface	Quite certain	Band of polish on the edge of the butt. Some rounding, circular depressions, volume, delimited but slightly intrusive. On the dorsal surface polish more developed, better delimited, mostly on ridges and high points, but it is not hard because traces also go inside depressions in some instances.
2	21	Used	Correct	Transverse	Correct	Hard	Correct	Wood	Correct	Butt and dorsal surface	Very certain	Really well-developed on the dorsal surface, band on the butt edge.
2	22	Used	Correct	Transverse	Correct	Hard/medium	Correct	Bone/antler?	Correct	Butt	Quite certain	Band of polish on the edge of the butt, well-delimited, transverse directionality, hard material. I think it is an animal material, but the band of polish is really small and it is not easy to recognize the worked material
2	23	Used	Correct	Indeterminate	Indeterminate	Medium?	Nearly Correct	Indeterminate	Indeterminate	Dorsal surface	Uncertain	Possible traces of use on the ridges of the retouch and edge removals on the dorsal surface. It is really bad developed, so I think in an archaeological context I would say not interpretable/Po used
2	24	Unused	Correct	None	Correct	None	Correct	None	Correct	No traces	Quite certain	No traces visible
2	25	Unused	Correct	None	Correct	None	Correct	None	Correct	No traces	Quite certain	No traces visible
2	26	Used	Correct	Transverse	Correct	Hard	Correct	Bone	Nearly Correct	Dorsal surface	Very certain	Really well-developed spots of polish on the dorsal surface (pic)
2	27	Unused	Incorrect	None	Incorrect	None	Incorrect	None	Incorrect	No traces	Quite certain	No traces visible. Some abrasion on the ridges, but not developed enough.
2	28	Unused	Incorrect	None	Incorrect	None	Incorrect	None	Incorrect	No traces	Quite certain	No traces visible
2	29	Used	Correct	Transverse	Correct	Hard/medium	Correct	Plant medium-hard indeterminate	Correct	Butt and dorsal surface	Very certain	Nice band of polish on the butt edge and spots of polish more developed on the dorsal surface
2	30	Used	Correct	Transverse	Correct	Medium	Incorrect	Abrasive indeterminate (hide)	Correct	Butt	Very certain	Edge rounding and polish well-developed on the edge. I think it is hide, but polish is not developed enough
2	31	Unused	Correct	None	Correct	None	Correct	None	Correct	No traces	Uncertain	Dorsal surface may present some abrasion, but polish is not developed and there is no directionality.
2	32	Unused	Incorrect	None	Incorrect	None	Incorrect	None	Incorrect	No traces	Quite certain	Technological traces on the butt (mineral)
2	33	Used	Incorrect	Indeterminate	Indeterminate	Medium	Incorrect	Indeterminate	Indeterminate	Dorsal surface	Uncertain	Technological traces on the butt (mineral). On the dorsal surface there are some spots of an abrasive polish, maybe related to use, but without directionality. Possibly used.
2	34	Unused	Incorrect	None	Incorrect	None	Incorrect	None	Incorrect	No traces	Uncertain	Dorsal surface is quite abraded, ventral surface too. It may be related to use, but I cannot see clear traces with a clear directionality.
2	35	Unused	Correct	None	Correct	None	Correct	None	Correct	No traces	Uncertain	Dome rounding on the butt, but not interpretable
2	36	Unused	Incorrect	None	Incorrect	None	Incorrect	None	Incorrect	Dorsal surface	Uncertain	One point of possible polish with a slightly transversal directionality (pic) on the dorsal surface, on a rime of a retouch. However, not enough to say that it was used.
2	37	Used	Correct	Indeterminate	Indeterminate	Hard	Incorrect	Indeterminate	Indeterminate	Butt	Quite certain	Well-developed spots of polish, but there is no directionality or rounding. Just on the butt. Polish is well-delimited, compact and bright. Undetermined material, just some spots.
2	38	Unused	Incorrect	None	Incorrect	None	Incorrect	None	Incorrect	No traces	Quite certain	Mineral traces on the butt, it has some directionality, but i am not sure if it is related to technology or to a previous use. Traces are nor visible on the dorsal surface, so it is not possible to say if the tool was used
2	39	Unused	Correct	None	Correct	None	Correct	None	Correct	Dorsal surface	Uncertain	Some rounding and abrasion on the edge and the ridges, but traces are not well-developed. Because of the low development of the traces i think it is not used, but maybe used?
2	40	Unused	Correct	None	Correct	None	Correct	None	Correct	Butt	Uncertain	Some rounding and abrasion on the butt edge, and possible polish related to use, but it is really poorly developed
3	1	Used	Correct	Longitudinal	Incorrect	Medium	Incorrect	Hide?	Correct	Butt and dorsal surface	Uncertain
3	2	Used	Correct	Transverse	Correct	Soft	Correct	Hide	Correct	Dorsal surface	Uncertain
3	3	Used	Correct	Longitudinal	Correct	Soft	Correct	Plant?	Correct	Butt and dorsal surface	Quite certain
3	4	Used	Correct	Transverse	Correct	Hard	Correct	Bone	Correct	Butt	Quite certain
3	5	Used	Correct	Longitudinal	Correct	Hard	Correct	Bone	Correct	Butt and dorsal surface	Very certain
3	6	Used	Correct	Transverse	Correct	Soft	Incorrect	Plant	Nearly Correct	Dorsal surface	Quite certain
3	7	Used	Correct	Indeterminate	Indeterminate	Hard	Incorrect	Bone?	Incorrect	Dorsal surface	Quite certain
3	8	Used	Correct	Longitudinal	Incorrect	Medium	Correct	Wood/plant	Nearly Correct	Butt and dorsal surface	Uncertain
3	9	Used	Correct	Transverse	Incorrect	Medium	Incorrect	Wood	Nearly Correct	Butt and dorsal surface	Uncertain
3	10	Used	Correct	Longitudinal	Incorrect	Hard	Incorrect	Bone	Incorrect	Butt and dorsal surface	Very certain
3	11	Used	Correct	Transverse	Correct	Hard	Correct	Bone?	Correct	Butt	Uncertain
3	12	Used	Correct	Transverse	Correct	Medium	Incorrect	Wood	Incorrect	Butt and dorsal surface	Uncertain
3	13	Used	Correct	Longitudinal	Correct	Hard	Correct	Bone	Correct	Butt and dorsal surface	Quite certain
3	14	Used	Correct	Transverse	Correct	Medium	Correct	Wood	Correct	Butt and dorsal surface	Very certain
3	15	Unused	Incorrect	None	Incorrect	None	Incorrect	None	Incorrect	No traces
3	16	Used	Correct	Transverse	Incorrect	Medium	Incorrect	Wood	Incorrect	Dorsal surface	Quite certain
3	17	Used	Correct	Longitudinal	Correct	Hard	Correct	Bone	Correct	Dorsal surface	Very certain
3	18	Used	Correct	Transverse	Correct	Soft	Correct	Indeterminate	Indeterminate	Dorsal surface	Uncertain
3	19	Unused	Correct	None	Correct	None	Correct	None	Correct	No traces	Certain
3	20	Used	Correct	Transverse	Correct	Soft	Incorrect	Plant?	Nearly Correct	Butt and dorsal surface	Uncertain
3	21	Used	Correct	Transverse	Correct	Medium	Correct	Wood/plant	Correct	Butt and dorsal surface	Quite certain
3	22	Used	Correct	Longitudinal	Incorrect	Soft	Incorrect	Butchering?	Nearly Correct	Dorsal surface	Uncertain
3	23	Used	Correct	Transverse	Incorrect	Medium	Incorrect	Wood	Incorrect	Dorsal surface	Quite certain
3	24	Unused	Correct	None	Correct	None	Correct	None	Correct	No traces	Certain
3	25	Unused	Correct	None	Correct	None	Correct	None	Correct	No traces	Certain
3	26	Used	Correct	Transverse	Correct	Medium	Correct	Wood	Correct	Butt and dorsal surface	Very certain
3	27	Used	Correct	Transverse	Correct	Soft	Incorrect	Indeterminate	Indeterminate	Butt and dorsal surface	Uncertain
3	28	Used	Correct	Transverse	Correct	Medium	Correct	Indeterminate	Indeterminate	Butt and dorsal surface	Uncertain
3	29	Used	Correct	Transverse	Correct	Hard	Nearly Correct	Bone	Nearly Correct	Dorsal surface	Quite certain
3	30	Used	Correct	Transverse	Correct	Soft	Correct	Hide	Correct	Butt and dorsal surface	Very certain
3	31	Unused	Correct	None	Correct	None	Correct	None	Correct	No traces	Certain
3	32	Used	Correct	Transverse	Correct	Medium	Correct	Indeterminate	Indeterminate	Butt	Uncertain
3	33	Unused	Correct	None	Correct	None	Correct	None	Correct	No traces	Certain
3	34	Used	Correct	Transverse	Correct	Medium	Correct	Wood?	Correct	Butt and dorsal surface	Uncertain
3	35	Used	Incorrect	Transverse	Incorrect	Hard?	Incorrect	Indeterminate	Incorrect	Butt and dorsal surface	Uncertain
3	36	Unused	Incorrect	None	Incorrect	None	Incorrect	None	Incorrect	No traces	Certain
3	37	Used	Correct	Transverse	Correct	Medium	Incorrect	Wood	Incorrect	Butt	Quite certain
3	38	Used	Correct	Transverse	Incorrect	Medium	Incorrect	Indeterminate	Indeterminate	Butt and dorsal surface	Uncertain
3	39	Unused	Correct	None	Correct	None	Correct	None	Correct	No traces	Certain
3	40	Unused	Correct	None	Correct	None	Correct	None	Correct	No traces	Certain
